# Supplementary material for: Comparison of a new multiplex real-time PCR with the Kato Katz thick smear and copro-antigen ELISA for the detection and differentiation of Taenia spp. in human stools
Source: PLoS Negl Trop Dis. 2017 Jul 7;11(7):e0005743. doi: 10.1371/journal.pntd.0005743 (PMC5517074; doi:10.1371/journal.pntd.0005743)
Supplement: S1 Data — (XLSX) [file pntd.0005743.s001.xlsx]

## Sheet: S1_Raw data
ID	Taenia solium		Taenia saginata		Taenia asiatica		All qpcr	Kato-Katz	Copro-ELISA result
	Ct value1	Ct value2	Ct value1	Ct value2	Ct value1	Ct value2			OD value	OD>0.2	OD>0.55
H132	29.35	29.49	26.82	26.69			1-yes	2-no	0.266	1-yes	2-no
H184			33.22	33.46			1-yes	2-no	0.152	2-no	2-no
H187			28.74	28.71	26.58	26.78	1-yes	2-no	0.25	1-yes	2-no
H195			30.55	30.85			1-yes	2-no	0.262	1-yes	2-no
H21			25.58	26.05			1-yes	1-yes	0.058	2-no	2-no
H250			32.6	32.97			1-yes	2-no	0.12	2-no	2-no
H279			28.66	28.77			1-yes	2-no	0.109	2-no	2-no
H281			27.98	28.07			1-yes	2-no	0.06	2-no	2-no
H285			24.94	25.07	21.73	21.88	1-yes	1-yes	0.175	2-no	2-no
H286			26.63	26.67			1-yes	1-yes	0.241	1-yes	2-no
H290	26.61	26.56					1-yes	2-no	0.807	1-yes	1-yes
H294	26.92	26.94					1-yes	2-no	0.71	1-yes	1-yes
H3			30.18	30.21			1-yes	2-no	0.101	2-no	2-no
H331			23.68	23.59			1-yes	2-no	0.224	1-yes	2-no
H334	29.93	29.54					1-yes	2-no	0.82	1-yes	1-yes
H365			23.56	23.5			1-yes	1-yes	0.066	2-no	2-no
H368			26.18	25.72			1-yes	1-yes	0.112	2-no	2-no
H372			25.69	26.25			1-yes	1-yes	0.055	2-no	2-no
H380			33.82	33.18	31.32	31.23	1-yes	2-no	0.077	2-no	2-no
H392			26.87	26.86	25.4	25.29	1-yes	2-no	0.087	2-no	2-no
H393			28.18	28.04	26.91	26.91	1-yes	2-no	0.047	2-no	2-no
H512			24.36	24.24			1-yes	1-yes	0.061	2-no	2-no
H535			33	33.58			1-yes	2-no	0.055	2-no	2-no
H1							2-no	2-no	0.13	2-no	2-no
H10							2-no	2-no	0.057	2-no	2-no
H104							2-no	2-no	0.168	2-no	2-no
H105							2-no	2-no	0.065	2-no	2-no
H106							2-no	2-no	0.056	2-no	2-no
H112							2-no	2-no	0.053	2-no	2-no
H114							2-no	2-no	0.09	2-no	2-no
H119							2-no	2-no	0.064	2-no	2-no
H120							2-no	2-no	0.172	2-no	2-no
H121							2-no	2-no	0.045	2-no	2-no
H123							2-no	2-no	0.041	2-no	2-no
H125							2-no	2-no	0.026	2-no	2-no
H126							2-no	2-no	0.06	2-no	2-no
H127							2-no	2-no	0.054	2-no	2-no
H128							2-no	2-no	0.035	2-no	2-no
H129							2-no	2-no	0.047	2-no	2-no
H130							2-no	2-no	0.048	2-no	2-no
H131							2-no	2-no	0.075	2-no	2-no
H133							2-no	2-no	0.078	2-no	2-no
H134							2-no	2-no	0.052	2-no	2-no
H137							2-no	2-no	0.061	2-no	2-no
H139							2-no	2-no	0.06	2-no	2-no
H14							2-no	2-no	0.06	2-no	2-no
H141							2-no	2-no	0.056	2-no	2-no
H151							2-no	2-no	0.083	2-no	2-no
H152							2-no	2-no	0.035	2-no	2-no
H154							2-no	2-no	0.156	2-no	2-no
H155							2-no	2-no	0.061	2-no	2-no
H157							2-no	2-no	0.055	2-no	2-no
H158							2-no	2-no	0.045	2-no	2-no
H159							2-no	2-no	0.059	2-no	2-no
H160							2-no	2-no	0.047	2-no	2-no
H161							2-no	2-no	0.042	2-no	2-no
H162							2-no	2-no	0.036	2-no	2-no
H163							2-no	2-no	0.045	2-no	2-no
H164							2-no	2-no	0.085	2-no	2-no
H165							2-no	2-no	0.049	2-no	2-no
H166							2-no	2-no	0.044	2-no	2-no
H167							2-no	2-no	0.051	2-no	2-no
H168							2-no	2-no	0.044	2-no	2-no
H169							2-no	2-no	0.046	2-no	2-no
H173							2-no	2-no	0.06	2-no	2-no
H175							2-no	2-no	0.047	2-no	2-no
H176							2-no	2-no	0.037	2-no	2-no
H177							2-no	2-no	0.041	2-no	2-no
H178							2-no	2-no	0.091	2-no	2-no
H179							2-no	2-no	0.072	2-no	2-no
H180							2-no	2-no	0.085	2-no	2-no
H181							2-no	2-no	0.066	2-no	2-no
H182							2-no	2-no	0.089	2-no	2-no
H183							2-no	2-no	0.093	2-no	2-no
H185							2-no	2-no	0.09	2-no	2-no
H186							2-no	2-no	0.05	2-no	2-no
H188							2-no	2-no	0.095	2-no	2-no
H189							2-no	2-no	0.16	2-no	2-no
H190							2-no	2-no	0.088	2-no	2-no
H191							2-no	2-no	0.111	2-no	2-no
H192							2-no	2-no	0.064	2-no	2-no
H193							2-no	2-no	0.074	2-no	2-no
H194							2-no	2-no	0.109	2-no	2-no
H196							2-no	2-no	0.054	2-no	2-no
H197							2-no	2-no	0.134	2-no	2-no
H198							2-no	2-no	0.209	1-yes	2-no
H199							2-no	2-no	0.173	2-no	2-no
H2							2-no	2-no	0.065	2-no	2-no
H20							2-no	2-no	0.194	2-no	2-no
H200							2-no	2-no	0.356	1-yes	2-no
H201							2-no	2-no	0.047	2-no	2-no
H202							2-no	2-no	0.047	2-no	2-no
H203							2-no	2-no	0.116	2-no	2-no
H211							2-no	2-no	0.065	2-no	2-no
H212							2-no	2-no	0.094	2-no	2-no
H213							2-no	2-no	0.091	2-no	2-no
H214							2-no	2-no	0.083	2-no	2-no
H215							2-no	2-no	0.118	2-no	2-no
H216							2-no	2-no	0.074	2-no	2-no
H217							2-no	2-no	0.083	2-no	2-no
H218							2-no	2-no	0.073	2-no	2-no
H219							2-no	2-no	0.066	2-no	2-no
H220							2-no	2-no	0.063	2-no	2-no
H221							2-no	2-no	0.063	2-no	2-no
H222							2-no	2-no	0.091	2-no	2-no
H223							2-no	2-no	0.08	2-no	2-no
H224							2-no	2-no	0.141	2-no	2-no
H225							2-no	2-no	0.07	2-no	2-no
H226							2-no	2-no	0.059	2-no	2-no
H227							2-no	2-no	0.119	2-no	2-no
H228							2-no	2-no	0.111	2-no	2-no
H229							2-no	2-no	0.074	2-no	2-no
H230							2-no	2-no	0.107	2-no	2-no
H231							2-no	2-no	0.127	2-no	2-no
H232							2-no	2-no	0.115	2-no	2-no
H233							2-no	2-no	0.075	2-no	2-no
H234							2-no	2-no	0.067	2-no	2-no
H235							2-no	2-no	0.075	2-no	2-no
H236							2-no	2-no	0.056	2-no	2-no
H238							2-no	2-no	0.146	2-no	2-no
H239							2-no	2-no	0.062	2-no	2-no
H240							2-no	2-no	0.151	2-no	2-no
H241							2-no	2-no	0.056	2-no	2-no
H242							2-no	2-no	0.132	2-no	2-no
H243							2-no	2-no	0.138	2-no	2-no
H244							2-no	2-no	0.054	2-no	2-no
H245							2-no	2-no	0.048	2-no	2-no
H246							2-no	2-no	0.089	2-no	2-no
H247							2-no	2-no	0.106	2-no	2-no
H248							2-no	2-no	0.054	2-no	2-no
H249							2-no	2-no	0.051	2-no	2-no
H251							2-no	2-no	0.186	2-no	2-no
H252							2-no	2-no	0.113	2-no	2-no
H253							2-no	2-no	0.087	2-no	2-no
H254							2-no	2-no	0.064	2-no	2-no
H255							2-no	2-no	0.06	2-no	2-no
H256							2-no	2-no	0.051	2-no	2-no
H258							2-no	2-no	0.065	2-no	2-no
H260							2-no	2-no	0.459	1-yes	2-no
H261							2-no	2-no	0.055	2-no	2-no
H262							2-no	2-no	0.35	1-yes	2-no
H263							2-no	2-no	0.066	2-no	2-no
H264							2-no	2-no	0.061	2-no	2-no
H266							2-no	2-no	0.036	2-no	2-no
H267							2-no	2-no	0.179	2-no	2-no
H268							2-no	2-no	0.15	2-no	2-no
H269							2-no	2-no	0.094	2-no	2-no
H27							2-no	2-no	0.036	2-no	2-no
H270							2-no	2-no	0.047	2-no	2-no
H271							2-no	2-no	0.05	2-no	2-no
H272							2-no	2-no	0.091	2-no	2-no
H273							2-no	2-no	0.05	2-no	2-no
H274							2-no	2-no	0.072	2-no	2-no
H276							2-no	2-no	0.052	2-no	2-no
H277							2-no	2-no	0.507	1-yes	2-no
H278							2-no	2-no	0.124	2-no	2-no
H28							2-no	2-no	0.059	2-no	2-no
H280							2-no	2-no	0.052	2-no	2-no
H282							2-no	2-no	0.246	1-yes	2-no
H283							2-no	2-no	0.241	1-yes	2-no
H284							2-no	2-no	0.055	2-no	2-no
H287							2-no	2-no	0.145	2-no	2-no
H288							2-no	2-no	0.143	2-no	2-no
H291							2-no	2-no	0.113	2-no	2-no
H292							2-no	2-no	0.064	2-no	2-no
H293							2-no	2-no	0.345	1-yes	2-no
H295							2-no	2-no	0.065	2-no	2-no
H296							2-no	2-no	0.054	2-no	2-no
H297							2-no	2-no	0.062	2-no	2-no
H298							2-no	2-no	0.089	2-no	2-no
H299							2-no	2-no	0.093	2-no	2-no
H300							2-no	2-no	0.083	2-no	2-no
H301							2-no	2-no	0.045	2-no	2-no
H302							2-no	2-no	0.045	2-no	2-no
H31							2-no	2-no	0.116	2-no	2-no
H325							2-no	2-no	0.055	2-no	2-no
H326							2-no	2-no	0.066	2-no	2-no
H327							2-no	2-no	0.067	2-no	2-no
H328							2-no	2-no	0.035	2-no	2-no
H329							2-no	2-no	0.057	2-no	2-no
H330							2-no	2-no	0.046	2-no	2-no
H332							2-no	2-no	0.041	2-no	2-no
H333							2-no	2-no	0.244	1-yes	2-no
H335							2-no	2-no	0.037	2-no	2-no
H336							2-no	2-no	0.076	2-no	2-no
H338							2-no	2-no	0.073	2-no	2-no
H339							2-no	2-no	0.04	2-no	2-no
H340							2-no	2-no	0.055	2-no	2-no
H341							2-no	2-no	0.051	2-no	2-no
H342							2-no	2-no	0.032	2-no	2-no
H343							2-no	2-no	0.045	2-no	2-no
H344							2-no	2-no	0.03	2-no	2-no
H345							2-no	2-no	0.054	2-no	2-no
H346							2-no	2-no	0.049	2-no	2-no
H347							2-no	2-no	0.05	2-no	2-no
H348							2-no	2-no	0.089	2-no	2-no
H349							2-no	2-no	0.066	2-no	2-no
H352							2-no	2-no	0.041	2-no	2-no
H353							2-no	2-no	0.053	2-no	2-no
H354							2-no	2-no	0.063	2-no	2-no
H355							2-no	2-no	0.035	2-no	2-no
H356							2-no	2-no	0.044	2-no	2-no
H357							2-no	2-no	0.04	2-no	2-no
H358							2-no	2-no	0.057	2-no	2-no
H359							2-no	2-no	0.04	2-no	2-no
H36							2-no	2-no	0.073	2-no	2-no
H360							2-no	2-no	0.036	2-no	2-no
H361							2-no	2-no	0.038	2-no	2-no
H362							2-no	2-no	0.126	2-no	2-no
H363							2-no	2-no	0.081	2-no	2-no
H364							2-no	2-no	0.034	2-no	2-no
H366							2-no	2-no	0.11	2-no	2-no
H369							2-no	2-no	0.035	2-no	2-no
H37							2-no	2-no	0.177	2-no	2-no
H373							2-no	2-no	0.041	2-no	2-no
H374							2-no	2-no	0.026	2-no	2-no
H375							2-no	2-no	0.036	2-no	2-no
H376							2-no	2-no	0.076	2-no	2-no
H377							2-no	2-no	0.054	2-no	2-no
H378							2-no	2-no	0.05	2-no	2-no
H379							2-no	2-no	0.048	2-no	2-no
H381							2-no	2-no	0.051	2-no	2-no
H382							2-no	2-no	0.316	1-yes	2-no
H383							2-no	2-no	0.033	2-no	2-no
H384							2-no	2-no	0.037	2-no	2-no
H385							2-no	2-no	0.077	2-no	2-no
H386							2-no	2-no	0.102	2-no	2-no
H387							2-no	2-no	0.042	2-no	2-no
H388							2-no	2-no	0.035	2-no	2-no
H389							2-no	2-no	0.038	2-no	2-no
H39							2-no	2-no	0.091	2-no	2-no
H394							2-no	2-no	0.083	2-no	2-no
H395							2-no	2-no	0.088	2-no	2-no
H396							2-no	2-no	0.1	2-no	2-no
H397							2-no	2-no	0.04	2-no	2-no
H398							2-no	2-no	0.057	2-no	2-no
H399							2-no	2-no	0.05	2-no	2-no
H40							2-no	2-no	0.053	2-no	2-no
H400							2-no	2-no	0.088	2-no	2-no
H401							2-no	2-no	0.038	2-no	2-no
H402							2-no	2-no	0.046	2-no	2-no
H404							2-no	2-no	0.039	2-no	2-no
H405							2-no	2-no	0.044	2-no	2-no
H406							2-no	2-no	0.042	2-no	2-no
H407							2-no	2-no	0.068	2-no	2-no
H408							2-no	2-no	0.052	2-no	2-no
H409							2-no	2-no	0.048	2-no	2-no
H410							2-no	2-no	0.151	2-no	2-no
H411							2-no	2-no	0.054	2-no	2-no
H412							2-no	2-no	0.04	2-no	2-no
H413							2-no	2-no	0.038	2-no	2-no
H414							2-no	2-no	0.092	2-no	2-no
H415							2-no	2-no	0.044	2-no	2-no
H416							2-no	2-no	0.046	2-no	2-no
H417							2-no	2-no	0.037	2-no	2-no
H418							2-no	2-no	0.034	2-no	2-no
H419							2-no	2-no	0.047	2-no	2-no
H420							2-no	2-no	0.049	2-no	2-no
H421							2-no	2-no	0.059	2-no	2-no
H422							2-no	2-no	0.064	2-no	2-no
H424							2-no	2-no	0.08	2-no	2-no
H426							2-no	2-no	0.051	2-no	2-no
H428							2-no	2-no	0.064	2-no	2-no
H429							2-no	2-no	0.05	2-no	2-no
H430							2-no	2-no	0.05	2-no	2-no
H431							2-no	2-no	0.056	2-no	2-no
H432							2-no	2-no	0.055	2-no	2-no
H434							2-no	2-no	0.104	2-no	2-no
H434							2-no	2-no	0.104	2-no	2-no
H435							2-no	2-no	0.046	2-no	2-no
H436							2-no	2-no	0.043	2-no	2-no
H437							2-no	2-no	0.058	2-no	2-no
H438							2-no	2-no	0.095	2-no	2-no
H439							2-no	2-no	0.065	2-no	2-no
H44							2-no	2-no	0.04	2-no	2-no
H440							2-no	2-no	0.098	2-no	2-no
H441							2-no	2-no	0.071	2-no	2-no
H442							2-no	2-no	0.065	2-no	2-no
H443							2-no	2-no	0.044	2-no	2-no
H444							2-no	2-no	0.102	2-no	2-no
H445							2-no	2-no	0.047	2-no	2-no
H446							2-no	2-no	0.058	2-no	2-no
H447							2-no	2-no	0.064	2-no	2-no
H45							2-no	2-no	0.075	2-no	2-no
H453							2-no	2-no	0.062	2-no	2-no
H455							2-no	2-no	0.052	2-no	2-no
H456							2-no	2-no	0.102	2-no	2-no
H457							2-no	2-no	0.056	2-no	2-no
H458							2-no	2-no	0.046	2-no	2-no
H460							2-no	2-no	0.083	2-no	2-no
H461							2-no	2-no	0.059	2-no	2-no
H462							2-no	2-no	0.042	2-no	2-no
H463							2-no	2-no	0.036	2-no	2-no
H464							2-no	2-no	0.071	2-no	2-no
H465							2-no	2-no	0.04	2-no	2-no
H466							2-no	2-no	0.057	2-no	2-no
H467							2-no	2-no	0.065	2-no	2-no
H468							2-no	2-no	0.059	2-no	2-no
H469							2-no	2-no	0.044	2-no	2-no
H471							2-no	2-no	0.049	2-no	2-no
H472							2-no	2-no	0.059	2-no	2-no
H473							2-no	2-no	0.058	2-no	2-no
H474							2-no	2-no	0.059	2-no	2-no
H475							2-no	2-no	0.056	2-no	2-no
H476							2-no	2-no	0.044	2-no	2-no
H477							2-no	2-no	0.162	2-no	2-no
H478							2-no	2-no	0.044	2-no	2-no
H479							2-no	2-no	0.061	2-no	2-no
H480							2-no	2-no	0.092	2-no	2-no
H481							2-no	2-no	0.2	2-no	2-no
H482							2-no	2-no	0.043	2-no	2-no
H483							2-no	2-no	0.041	2-no	2-no
H484							2-no	2-no	0.086	2-no	2-no
H485							2-no	2-no	0.113	2-no	2-no
H487							2-no	2-no	0.043	2-no	2-no
H488							2-no	2-no	0.064	2-no	2-no
H490							2-no	2-no	0.22	1-yes	2-no
H491							2-no	2-no	0.201	1-yes	2-no
H492							2-no	2-no	0.052	2-no	2-no
H493							2-no	2-no	0.03	2-no	2-no
H494							2-no	2-no	0.051	2-no	2-no
H497							2-no	2-no	0.05	2-no	2-no
H498							2-no	2-no	0.127	2-no	2-no
H5							2-no	2-no	0.145	2-no	2-no
H502							2-no	2-no	0.056	2-no	2-no
H506							2-no	2-no	0.118	2-no	2-no
H507							2-no	2-no	0.044	2-no	2-no
H513							2-no	2-no	0.044	2-no	2-no
H514							2-no	2-no	0.064	2-no	2-no
H515							2-no	2-no	0.066	2-no	2-no
H516							2-no	2-no	0.037	2-no	2-no
H519							2-no	2-no	0.036	2-no	2-no
H520							2-no	2-no	0.04	2-no	2-no
H522							2-no	2-no	0.067	2-no	2-no
H7							2-no	2-no	0.239	1-yes	2-no
H77							2-no	2-no	0.072	2-no	2-no
H8							2-no	2-no	0.134	2-no	2-no
H81							2-no	2-no	0.055	2-no	2-no
H9							2-no	2-no	0.105	2-no	2-no
H91							2-no	2-no	0.041	2-no	2-no
H94							2-no	2-no	0.095	2-no	2-no
H95							2-no	2-no	0.051	2-no	2-no
